# Supplementary material for: Variable organization of symbiont-containing tissue across planthoppers hosting different heritable endosymbionts
Source: Front Physiol. 2023 Mar 22;14:1135346. doi: 10.3389/fphys.2023.1135346 (PMC10073718; doi:10.3389/fphys.2023.1135346)
Supplement: Supplementary file 1 [file Table2.XLSX]

## Sheet: Arkusz1
PCR reactions
Purpose	Primer name	Primer sequence (5'-3')	Target gene	PCR reaction setup	PCR programe	References
Amplicon sequencing	515F_P5	ACACTCTTTCCCTACACGACGCTCTTCCGATCT---GTGYCAGCMGCCGCGGTAA	16S rRNA gene of Eubacteria	PCR I: per reaction: 5 µl of Multiplex PCR Master Mix (Qiagen), 1 µl of each 16S rRNA primer (10 µM), 0.25 µl of each COI primer (10 µM), 1 µl of DNA, 1.5 µl of molecular-grade water	PCR I: 95C for 15 minutes; 27 cycles of 94C for 30 seconds, 50C for 90 seconds, 72C for 90 seconds; 72C for 10 minutes	Apprill et al., 2015; Parada et al., 2016
	806R_P7	GTGACTGGAGTTCAGACGTGTGCTCTTCCGATCT---GGACTACNVGGGTWTCTAAT
	COIBF3_P5	ACACTCTTTCCCTACACGACGCTCTTCCGATCT---CCHGAYATRGCHTTYCCHCG	COI gene of host insect			Elbrecht et al., 2019
	COIBR2_P7	GTGACTGGAGTTCAGACGTGTGCTCTTCCGATCT---TCDGGRTGNCCRAARAAYCA
	i5-indexing primer	AATGATACGGCGACCACCGAGATCTACACxxxxxxxxxxACACTCTTTCCCTAC	n/a	PCR II: per reaction: 5 µl of Multiplex PCR Master Mix (Qiagen), 1 µl of each 16S rRNA indexing primer (10 µM), 0.25 µl of each COI primer (10 µM), 1 µl of DNA, 1.5 µl of molecular-grade water	PCR II: 95C for 15 minutes; 27 cycles of 94C for 30 seconds, 50C for 90 seconds, 72C for 90 seconds; 72C for 10 minutes	AmpliSeq for Illumina Library Prep kit user manual
	i7-indexing primer	CAAGCAGAAGACGGCATACGAGATxxxxxxxxxxGTGACTGGAGTTCAG	n/a
Sequences of adapters are marked in red.
xxxxxxxxxx - sequence of index
Fluorescence in situ hybridization (FISH)
Probe name	Probe sequence	Specificity	Fluorophore	Hybridization buffer	References
Sul664R	CCMCACATTCCAGYTACTCC	16S rRNA gene of Sulcia	AlexaFluor 488	1M Tris-HCl (pH 8.0) – 1 ml, 5M NaCl – 9 ml, 20% SDS – 20 µl, 30% formamide – 15 ml, water – up to 50 ml	Koga et al., 2013
Bet940R	TTAATCCACATCATCCACCG	16S rRNA gene of Vidania	Cy5, Cy3		Demanèche et al. 2008
Sod1248R	TCCGCTGACTCTCGGGAGAT	16S rRNA gene of Sodalis	Cy3		Koga et al., 2013
Ars2	TCATGACCACAACCTCCAAA	16S rRNA gene of Arsenophonus	Cy3		this study
673_pBac	AATTCTACCTCCCTCTTCG	16S rRNA gene of Purcelliella	Cy5		Bressan et al., 2009
HYP760	CCTGCCTGGAGCACTCT	18S rRNA gene of Ophiocordycipitaceae fungi	Cy5		Szklarzewicz et al., 2021
References:
1. Apprill A, McNally S, Parsons R, Weber L. 2015. Minor revision to V4 region SSU rRNA 806R gene primer greatly increases detection of SAR11 bacterioplankton. Aquat Microb Ecol 75:129–137.
2. Parada AE, Needham DM, Fuhrman JA. 2016. Every base matters: assessing small subunit rRNA primers for marine microbiomes with mock communities, time series and global field samples. Environ Microbiol 18:1403–1414.
3. Elbrecht V, Braukmann TWA, Ivanova NV, Prosser SWJ, Hajibabaei M, Wright M, Zakharov EV, Hebert PDN, Steinke D. 2019. Validation of COI metabarcoding primers for terrestrial arthropods. PeerJ 7:e7745.
4. Koga R, Bennett GM, Cryan JR, Moran NA. 2013. Evolutionary replacement of obligate symbionts in an ancient and diverse insect lineage. Environ Microbiol 15:2073–2081.
5. Demanèche S, Sanguin H, Poté J, Navarro E, Bernillon D, Mavingui P, Wildi W, Vogel TM, Simonet P (2008) Antibiotic-resistant soil bacteria in transgenic plant fields. Proc Natl Acad Sci USA 105:3967–3962
6. Bressan A, Arneodo J, Simonato M, Haines WP, Boudon-Padieu E. 2009. Characterization and evolution of two bacteriome-inhabiting symbionts in cixiid planthoppers (Hemiptera: Fulgoromorpha: Pentastirini). Environ Microbiol 11:3265–3279.
7. Szklarzewicz, T., Michalik, K., Grzywacz, B., Kalandyk-Kolodziejczyk, M., Michalik, A., 2021. Fungal associates of soft scale insects (Coccomorpha: Coccidae). Cells 10(8), 1922. http://doi.org/10.3390/cells10081922
