# Supplementary material for: Variable organization of symbiont-containing tissue across planthoppers hosting different heritable endosymbionts
Source: Front Physiol. 2023 Mar 22;14:1135346. doi: 10.3389/fphys.2023.1135346 (PMC10073718; doi:10.3389/fphys.2023.1135346)
Supplement: Supplementary file 2 [file Table3.XLSX]

## Sheet: Arkusz1
OTU_ID	Taxonomy	CALBON1	CALBON2	OMMLON1	OMMLON2	HYALUT1	HYALUT2	PENROR1	PENROR2	CHLGLA1	CHLGLA2	NOTDIS1	NOTDIS2	NOTDIS3	PAMEND1	PAMEND2	PROUTI1	PROUTI2	PROUTI3	PYRLAT1	PYRLAT2	ISSCOL1	ISSCOL2	ISSCOL3	ISSCOL4	TSHDEC1	TSHDEC2	TSHDEC3	MEEALB1	MEEALB2
Zotu1	Bacteria; Proteobacteria; Wolbachia	0	0	0	0	0	0	0	0	13315	23775	8078	11577	2708	0	0	0	0	0	0	0	0	0	0	0	24	0	0	0	0
Zotu10	Bacteria; Proteobacteria; Rickettsia	0	44	0	95	0	0	0	0	0	0	0	0	141	0	43	6646	10890	7483	0	0	0	0	0	0	0	0	0	19	0
Zotu100	Bacteria; Bacteroidota; Sulcia	0	0	0	0	0	0	0	0	0	0	0	0	0	0	0	0	0	0	0	0	0	0	0	0	0	0	0	0	0
Zotu103	Bacteria; Proteobacteria; Vidania	0	0	0	0	0	0	0	0	0	0	0	0	0	0	16	0	0	0	0	0	0	0	0	0	0	0	0	12	0
Zotu11	Bacteria; Firmicutes; Spiroplasma	0	0	0	0	0	0	0	0	24475	32	0	0	0	0	0	0	0	0	0	0	0	0	0	0	0	0	0	0	0
Zotu12	Bacteria; Proteobacteria; Vidania	0	0	0	0	0	0	0	0	0	0	0	0	0	0	0	4585	7907	11580	0	0	0	0	0	0	0	0	0	0	0
Zotu13	Bacteria; Bacteroidota; Sulcia	7902	11282	0	0	0	0	0	0	0	0	0	0	0	0	0	0	0	0	0	0	0	0	0	0	0	0	0	0	0
Zotu14	Bacteria; Bacteroidota; Sulcia	0	0	0	0	0	0	0	0	0	0	0	0	0	0	0	0	0	0	0	0	0	0	0	0	4729	2165	11205	0	0
Zotu15	Bacteria; Proteobacteria; Vidania	0	0	0	0	0	0	0	0	0	0	0	0	0	0	0	0	0	0	7135	10279	0	0	0	0	0	0	0	0	0
Zotu16	Bacteria; Bacteroidetes; Sulcia	0	0	0	0	0	0	0	0	0	0	0	0	0	0	0	0	0	0	8007	8632	0	0	0	0	0	0	0	0	0
Zotu17	Bacteria; Proteobacteria; Arsenophonus	0	0	0	0	0	0	0	0	0	0	22	16613	0	0	0	0	0	0	0	0	0	0	0	0	0	0	0	0	0
Zotu18	Bacteria; Proteobacteria; Vidania	0	0	0	0	0	0	6709	7789	0	0	0	0	0	0	0	0	0	0	0	0	0	0	0	0	0	0	0	0	0
Zotu2	Bacteria; Proteobacteria; Vidania	0	0	0	0	0	0	0	0	0	0	0	0	0	0	0	0	0	0	0	0	0	0	0	0	9424	10679	37280	0	0
Zotu20	Bacteria; Proteobacteria; Purcelliella	0	0	0	0	0	0	5962	7189	0	0	0	0	0	0	0	0	0	0	0	0	0	0	0	0	0	0	0	0	0
Zotu23	Bacteria; Bacteroidetes; Sulcia	0	0	0	0	0	0	6359	4953	0	0	0	0	0	0	0	0	0	0	0	0	0	0	0	0	0	0	0	0	0
Zotu24	Bacteria; Proteobacteria; Wolbachia	0	0	0	0	0	0	1876	2197	0	0	0	0	0	1652	0	0	0	0	0	0	0	0	0	0	0	0	0	1592	1829
Zotu25	Bacteria; Proteobacteria; Purcelliella	0	0	0	0	5109	5770	0	0	0	0	0	0	0	0	0	0	0	0	0	0	0	0	0	0	0	0	0	0	0
Zotu26	Bacteria; Proteobacteria; Vidania	0	0	0	0	3390	4911	0	0	0	0	0	0	0	0	0	0	0	0	0	0	0	0	0	0	0	0	0	0	0
Zotu27	Bacteria; Proteobacteria; Vidania	0	0	2836	4762	0	0	0	0	0	0	0	0	0	0	0	0	0	0	0	0	0	0	0	0	0	0	0	0	0
Zotu28	Bacteria; Proteobacteria; Sodalis	0	0	0	0	0	0	0	0	0	0	0	0	0	0	0	0	0	0	0	0	0	0	0	0	1412	580	4676	0	0
Zotu29	Bacteria; Proteobacteria; Asaia	0	0	0	0	0	0	0	0	0	0	0	0	0	0	0	0	0	0	0	0	0	0	1334	1394	0	0	0	0	0
Zotu3	Bacteria; Proteobacteria; Vidania	0	0	0	0	0	0	0	0	0	0	0	0	0	0	0	0	0	0	0	0	0	0	0	0	0	0	0	32454	22024
Zotu30	Bacteria; Bacteroidetes; Sulcia	0	0	0	0	2218	3567	0	0	0	0	0	0	0	0	0	0	0	0	0	0	0	0	0	0	0	0	0	0	0
Zotu31	Bacteria; Proteobacteria; Sodalis	0	0	2527	3125	0	0	0	0	0	0	0	0	0	0	0	0	0	0	0	0	0	0	0	0	0	0	0	0	0
Zotu33	Bacteria; Proteobacteria; Vidania	0	0	0	0	0	0	0	0	0	0	0	0	0	0	5417	0	0	0	0	0	0	0	0	0	0	0	0	0	0
Zotu34	Bacteria; Proteobacteria; Vidania	0	0	0	0	0	0	0	0	0	0	0	0	0	5406	0	0	0	0	0	0	0	0	0	0	0	0	0	0	0
Zotu35	Bacteria; Proteobacteria; Sodalis	0	0	0	0	0	0	0	0	0	0	0	0	0	0	0	0	0	0	1819	3426	0	0	0	0	0	0	0	0	0
Zotu36	Bacteria; Proteobacteria; Sodalis	3234	0	0	0	0	0	0	0	0	0	0	0	0	0	0	0	0	0	0	0	0	0	0	0	0	0	0	0	0
Zotu38	Bacteria; Proteobacteria; Wolbachia	0	0	0	0	867	0	588	0	0	0	0	0	0	1308	0	0	21	0	0	0	0	0	0	26	0	0	0	0	0
Zotu4	Bacteria; Proteobacteria; Vidania	0	0	0	0	0	0	0	0	0	0	0	0	0	0	0	0	0	0	0	0	12957	11499	14621	15308	0	0	0	0	0
Zotu40	Bacteria; Proteobacteria; Pectobacterium	0	0	0	0	0	0	0	0	0	0	0	0	0	0	0	0	0	0	0	0	0	0	0	0	0	0	0	2129	125
Zotu41	Bacteria; Proteobacteria; Wolbachia	0	0	0	0	0	0	0	0	0	0	0	0	0	0	0	0	0	1956	0	0	0	0	0	0	0	0	0	0	0
Zotu42	Bacteria; Proteobacteria; Sphingomonas	0	0	0	0	0	0	0	0	0	10	0	0	0	0	0	0	0	0	0	0	586	597	0	0	132	388	0	0	0
Zotu43	Bacteria; Proteobacteria; Sodalis	347	1355	0	0	0	0	0	0	0	0	0	0	0	0	0	0	0	0	0	0	0	0	0	0	0	0	0	0	0
Zotu44	Bacteria; Proteobacteria; Vidania	0	90	12	139	0	0	0	0	0	0	0	0	0	0	131	0	0	0	0	0	0	0	0	0	0	0	55	58	0
Zotu45	Bacteria; Proteobacteria; Wolbachia	0	0	0	0	0	0	0	0	0	0	0	0	0	1527	0	0	0	0	0	0	0	0	0	0	0	0	0	0	0
Zotu47	Bacteria; Proteobacteria; Rickettsia	0	66	0	164	0	0	0	0	0	0	77	0	229	0	85	0	0	0	0	0	0	0	0	0	0	0	25	33	0
Zotu48	Bacteria; Bacteroidetes; Sulcia	0	90	0	46	0	0	0	0	0	0	0	0	0	0	55	0	0	0	0	0	0	0	0	0	0	0	16	134	0
Zotu49	Bacteria; Proteobacteria; Sodalis	0	0	0	0	0	0	0	0	0	0	0	0	0	0	0	0	0	0	93	506	0	0	0	0	0	0	0	0	0
Zotu5	Bacteria; Bacteroidetes; Sulcia	0	0	25469	28060	0	0	0	0	0	0	0	0	0	0	0	0	0	0	0	0	0	0	0	0	0	0	0	0	0
Zotu50	Bacteria; Proteobacteria; Pectobacterium	0	0	0	0	0	0	0	0	0	0	0	0	0	0	0	0	0	0	0	0	0	0	0	0	0	0	0	438	27
Zotu52	Bacteria; Proteobacteria; Pectobacterium	0	0	0	0	0	0	0	0	0	0	0	0	0	0	0	0	0	0	0	0	0	0	0	0	0	0	0	378	26
Zotu53	Bacteria; Bacteroidetes; Sulcia	0	0	0	103	0	0	0	0	0	0	0	0	0	0	97	0	0	0	0	0	0	0	0	0	0	0	0	0	0
Zotu54	Bacteria; Bacteroidetes; Sulcia	0	0	0	48	0	0	0	0	0	0	0	0	0	0	33	0	0	0	0	0	0	0	0	0	0	0	62	31	0
Zotu56	Bacteria; Proteobacteria; Sodalis	0	0	0	0	0	0	0	0	0	0	0	0	0	0	0	0	0	0	0	0	0	0	0	0	0	289	0	0	0
Zotu57	Bacteria; Bacteroidetes; Sulcia	0	0	0	61	0	0	0	0	0	0	0	0	0	0	0	0	0	0	0	0	0	0	0	0	0	0	0	23	0
Zotu58	Bacteria; Proteobacteria; Sodalis	46	220	0	0	0	0	0	0	0	0	0	0	0	0	0	0	0	0	0	0	0	0	0	0	0	0	0	0	0
Zotu6	Bacteria; Proteobacteria; Vidania	19163	24091	0	0	0	0	0	0	0	0	0	0	0	0	0	0	0	0	0	0	0	0	0	0	0	0	0	0	0
Zotu60	Bacteria; Proteobacteria; Sphingomonas	0	0	0	0	0	0	0	0	0	0	0	0	0	0	0	0	0	0	0	0	113	110	0	0	0	0	0	0	0
Zotu63	Bacteria; Proteobacteria; Pectobacterium	0	0	0	0	0	0	0	0	0	0	0	0	0	0	0	0	0	0	0	0	0	0	0	0	0	0	0	174	0
Zotu66	Bacteria; Bacteroidetes; Sulcia	0	0	0	39	0	0	0	0	0	0	0	0	0	0	41	0	0	0	0	0	0	0	0	0	0	0	0	0	0
Zotu67	Bacteria; Proteobacteria; Wolbachia	0	0	0	0	0	0	0	0	0	0	0	0	0	135	0	0	0	0	0	0	0	0	0	0	0	0	0	0	0
Zotu68	Bacteria; Bacteroidetes; Sulcia	0	0	0	0	0	0	0	0	0	0	0	0	0	0	0	0	0	0	0	0	0	0	0	0	0	0	0	0	0
Zotu69	Bacteria; Bacteroidetes; Sulcia	0	0	0	0	0	0	0	0	0	0	0	0	0	0	0	0	0	0	0	0	0	0	0	0	0	0	0	0	0
Zotu7	Bacteria; Proteobacteria; Rickettsia	0	0	0	0	0	0	0	0	12418	13731	8461	0	0	0	0	0	0	0	0	0	0	0	0	0	0	0	0	0	0
Zotu70	Bacteria; Bacteroidetes; Sulcia	0	0	0	38	0	0	0	0	0	0	0	0	0	0	0	0	0	0	0	0	0	0	0	0	0	0	0	0	0
Zotu71	Bacteria; Proteobacteria; Vidania	0	0	0	0	0	0	0	0	0	0	0	0	0	0	0	50	57	0	0	0	0	0	0	0	0	0	0	0	0
Zotu73	Bacteria; Proteobacteria; Sodalis	0	0	0	0	0	0	0	0	0	0	0	0	0	0	0	0	0	0	0	106	0	0	0	0	0	0	0	0	0
Zotu76	Bacteria; Proteobacteria; Vidania	0	0	0	0	0	0	0	0	0	0	0	0	0	0	0	0	0	0	0	31	0	0	0	0	0	66	0	0	0
Zotu78	Bacteria; Bacteroidetes; Sulcia	0	0	0	0	0	0	0	0	0	0	0	0	0	0	0	0	0	0	0	0	0	0	0	0	0	0	0	0	0
Zotu79	Bacteria; Proteobacteria; Sodalis	0	0	0	0	0	0	0	0	0	0	0	0	0	0	0	0	0	0	0	82	0	0	0	0	0	0	0	0	0
Zotu8	Bacteria; Bacteroidota; Cardinium	0	0	0	0	0	0	0	0	0	0	9216	17290	4840	0	0	0	0	0	0	0	0	0	0	0	0	0	0	0	0
Zotu80	Bacteria; Proteobacteria; Sodalis	0	0	0	0	0	0	0	0	0	0	0	0	0	0	0	0	0	0	0	0	0	0	0	0	0	81	0	0	0
Zotu86	Bacteria; Bacteroidetes; Sulcia	0	0	0	0	0	0	0	0	0	0	0	0	0	0	0	0	0	0	0	0	0	0	0	0	0	0	0	0	0
Zotu88	Bacteria; Bacteroidetes; Sulcia	0	0	0	0	0	0	0	0	0	0	0	0	0	0	15	0	0	0	0	0	0	0	0	0	0	0	0	0	0
Zotu89	Bacteria; Proteobacteria; Sodalis	0	0	0	0	0	0	0	0	0	0	0	0	0	0	0	27	34	0	0	0	0	0	0	0	0	0	0	0	0
Zotu9	Bacteria; Bacteroidetes; Sulcia	0	0	0	0	0	0	0	0	0	0	0	0	0	0	0	0	0	0	0	0	0	0	0	0	0	0	0	18346	10140
Zotu92	Bacteria; Proteobacteria; Sphingomonas	0	0	0	0	0	0	0	0	0	0	0	0	0	0	0	0	0	0	0	0	58	0	0	0	0	0	0	0	0
Zotu95	Bacteria; Proteobacteria; Sphingomonas	0	0	0	0	0	0	0	0	0	0	0	0	0	0	0	0	0	0	0	0	0	57	0	0	0	0	0	0	0
Zotu97	Bacteria; Bacteroidetes; Sulcia	0	0	0	0	0	0	0	0	0	0	0	0	0	0	0	0	0	0	0	0	0	0	0	0	0	0	0	0	0
Zotu99	Bacteria; Bacteroidetes; Sulcia	0	0	0	0	0	0	0	0	0	0	0	0	0	0	0	0	0	0	0	0	0	0	0	0	0	0	0	0	0
