# Supplementary material for: Variable organization of symbiont-containing tissue across planthoppers hosting different heritable endosymbionts
Source: Front Physiol. 2023 Mar 22;14:1135346. doi: 10.3389/fphys.2023.1135346 (PMC10073718; doi:10.3389/fphys.2023.1135346)
Supplement: Supplementary file 3 [file Table4.XLSX]

## Sheet: Arkusz1
Reconstructed 16S rRNA gene sequences of planthopper symbionts
Host species	NCBI accesion number of 16S/18S rRNA gene
	Sulcia	Vidania	Purcelliella	Arsenophonus	Sodalis	Pectobacterium	Serratia	Pantoea	Asaia-like symbiont	Wolbachia	Rickettsia	Sphingomonas	Cardinium	Frigoribacterium	Spiroplasma	Hypocreales (fungi)
Acanalonia conica	-	-	-	-	-	-	-	-	-	-	-	-	-	OQ079995	-	OQ170893
Akotropis quercicola	OQ099664	OQ099634	-	-	-	-	-	-	-	-	-	-	-	-	-	-
Cixidia pilatoi	-	OQ099635	-	-	-	-	-	-	-	OQ102143	-	OQ093121	-	-	-	-
Caliscelis bonelli	OQ099665	OQ099636	-	-	OQ099610	-	-	-	-	-	-	-	-	-	-	-
Ommatidiotus longiceps	OQ099666	OQ099637	-	-	OQ099611	-	-	-	-	-	-	OQ093122	-	-	-	-
Cixius nervosus	OQ099667	OQ099638	OQ099687	-	-	-	-	-	-	OQ102144	-	-	-	-	-	-
Hyalesthes luteipes	OQ099668	OQ099639	OQ099688	-	-	-	-	-	-	OQ102145	-	OQ093123	-	-	-	-
Pentastira rorida	OQ099669	OQ099640	OQ099689	-	-	-	-	-	-	OQ102146	-	OQ093124	-	-	-	-
Asiraca clavicornis	OQ099670	OQ099641	-	-	-	-	-	-	-	-	-	-	-	-	-	-
Chloriona glauscesens	-	-	-	-	-	-	-	-	-	OQ102147	OQ099628	-	-	-	-	OQ103409
Conomelus sp.	-	-	-	-	-	-	-	-	-	-	-	-	-	-	-	OQ103406
Dicranotropis hamata	-	-	-	-	-	-	-	-	-	-	-	OQ093125	OQ099731	-	-	OQ103407
Kellisia ribauti	OQ099671	OQ099642	-	OQ099661	-	-	-	-	-	-	OQ099629	-	-	-	-	-
Notodelphax distincta	-	-	-	OQ099662	-	-	-	-	-	OQ102148	-	-	OQ099732	-	-	OQ103408
Stenocranus major	OQ099685	OQ099643	-	-	OQ099612	-	-	-	-	OQ102149	OQ099630	-	-	-	-	-
Pamendanga sp.	-	OQ099644	-	-	-	-	-	-	-	OQ102151	-	-	-	-	-	-
Proutista sp.	-	OQ099645	-	-	-	-	-	-	-	OQ102150	OQ099631	-	-	-	-	-
Malenia bosnica	-	OQ099646	-	-	-	-	-	-	-	OQ102152	-	OQ093126	-	-	-	-
Callodictya kruperi	MW540798	MW584440	-	-	MW540794	-	-	-	-	OQ102153	-	-	-	-	-	-
Dictyophara europaea	MW540799	MW584441	-	MW584447	-	-	-	-	-	OQ102154	-	-	-	-	-	-
Dictyophara multireticulata	MW540800	MW584442	-	-	MW540795	-	-	-	-	-	-	-	-	-	-	-
Dictyophara pannonica	MW540801	MW584443	-	-	MW540796	-	-	-	-	-	-	-	-	-	-	-
Parorgerius platypus	MW540802	MW584444	-	MW584448	-	-	-	-	-	-	-	-	-	-	-	-
Ranissus edirneus	MW540803	MW584445	-	-	MW540797	-	-	-	-	-	-	-	-	-	-	-
Ranissus scytha	MW540804	MW584446	-	MW584449	-	-	-	-	-	-	-	-	-	-	-	-
Metcalfa pruinosa	-	-	-	-	-	-	-	-	-	OQ102155	OQ099632	-	-	-	-	OQ103414
Phantia subquadrata	-	-	-	-	-	-	-	-	OQ100071	OQ102156	-	-	-	-	-	OQ103413
Pyrops lathburi	OQ099672	OQ099647	-	-	OQ099613	-	-	-	-	-	-	-	-	-	-	-
Pyrops viridirostris	OQ099674	OQ099649	-	-	OQ099621	-	-	-	-	-	-	-	-	-	-	-
Pyrops clavatus	OQ099673	OQ099648	-	OQ099663	-	-	-	-	-	-	-	-	-	-	-	-
Agalmatium flavescens	OQ099675	OQ099650	-	-	OQ099614	-	OQ099623	-	-	OQ102157	-	-	-	-	-	-
Issus coleoptratus	-	OQ099651	-	-	-	-	-	-	OQ100070	-	-	-	-	-	-	OQ170894
Mycterodus cuniceps	OQ099676	OQ099652	-	-	-	-	-	-	OQ100069	-	-	-	-	-	-	-
Scorlupella discolor	OQ099677	OQ099653	-	OQ108907	-	-	-	-	-	-	-	-	-	-	-	-
Tshurtshurnella decempunctata	OQ099678	OQ099654	-	-	OQ099615	-	-	-	-	-	-	-	-	-	-	-
Zopherisca tendinosa	OQ099679	OQ099655	-	-	OQ099616	-	-	-	OQ100068	-	-	-	-	-	-	-
Paracorethrura iocnemis	OQ099680	OQ099656	-	-	OQ099617	-	-	-	-	OQ102158	-	-	-	-	-	-
Meenoplus albosignatus	OQ099681	OQ099657	-	-	OQ099618	-	-	-	-	-	-	OQ093127	-	-	-	-
Hagneia kallea	-	-	-	-	-	-	-	-	-	-	-	-	-	-	-	OQ103411
Orosanga japonica	-	-	-	-	-	-	-	-	-	-	OQ099633	-	-	-	-	OQ103412
Ricanula unica	-	-	-	-	-	-	-	OQ099686	-	-	-	-	-	-	OQ093133	OQ103410
Tettigometra hexaspina	OQ099682	OQ099658	-	-	OQ099620	-	-	-	-	-	-	-	-	-	-	-
Tettigometra sulphurea	OQ099683	OQ099659	-	-	OQ099619	OQ131134	-	-	-	-	-	-	-	-	-	-
Trypetimorpha occidentalis	OQ099683	OQ099660	-	-	-	-	-	-	OQ100067	-	-	OQ093128	-	-	-	-
Amplicon sequencing datasets
Host species	NCBI accession number of 16S-V4 amplicon library
	Bioproject	Biosample
Caliscelis bonelli 1	PRJNA915017	SAMN32378174
Caliscelis bonelli 2	PRJNA915017	SAMN32378175
Ommatidiotus longiceps 1	PRJNA915017	SAMN32378176
Ommatidiotus longiceps 2	PRJNA915017	SAMN32378177
Hyalesthes luteipes 1	PRJNA915017	SAMN32378178
Hyalesthes luteipes 2	PRJNA915017	SAMN32378179
Pentastira rorida 1	PRJNA915017	SAMN32378180
Pentastira rorida 2	PRJNA915017	SAMN32378181
Chloriona glauscesens 1	PRJNA915017	SAMN32378182
Chloriona glauscesens 2	PRJNA915017	SAMN32378183
Notodelphax distincta 1	PRJNA915017	SAMN32378184
Notodelphax distincta 2	PRJNA915017	SAMN32378185
Notodelphax distincta 3	PRJNA915017	SAMN32378186
Pamendanga sp. 1	PRJNA915017	SAMN32378187
Pamendanga sp. 2	PRJNA915017	SAMN32378188
Proutista sp. 1	PRJNA915017	SAMN32378189
Proutista sp. 2	PRJNA915017	SAMN32378190
Proutista sp. 3	PRJNA915017	SAMN32378191
Pyrops lathburi 1	PRJNA915017	SAMN32378192
Pyrops lathburi 2	PRJNA915017	SAMN32378193
Issus coleoptratus 1	PRJNA915017	SAMN32378194
Issus coleoptratus 2	PRJNA915017	SAMN32378195
Issus coleoptratus 3	PRJNA915017	SAMN32378196
Issus coleoptratus 4	PRJNA915017	SAMN32378197
Tshurtshurnella decempunctata 1	PRJNA915017	SAMN32378198
Tshurtshurnella decempunctata 2	PRJNA915017	SAMN32378199
Tshurtshurnella decempunctata 3	PRJNA915017	SAMN32378200
Meenoplus albosignatus 1	PRJNA915017	SAMN32378201
Meenoplus albosignatus 2	PRJNA915017	SAMN32378202
