# Supplementary material for: Variable organization of symbiont-containing tissue across planthoppers hosting different heritable endosymbionts
Source: Front Physiol. 2023 Mar 22;14:1135346. doi: 10.3389/fphys.2023.1135346 (PMC10073718; doi:10.3389/fphys.2023.1135346)
Supplement: Supplementary file 4 [file Table1.XLSX]

## Sheet: Arkusz1
Species	label/species ID	Family	Collection site	Lat	Lon	Collection date	Specimen source	Sex of specimens examined	Developmental stage of specimens examined	Tissue used for DNA isolation	DNA isolation kit	Ilumina library preparation kit
Acanalonia conica	ACACON	Acanalonidae	Italy	45.001401	11.316368	2014-07-24	Dariusz Swierczewski	females	adult	abdomen	Bio-Trace DNA Purification Kit (Eurx, Poland)	NEBNext Ultra II FS DNA Library Prep Kit for Illumina
Akotropis quercicola	AKOQUE	Achilidae	Bulgaria, Melnik	41.497592	23.428544	2018-07-20	Adam Stroiński	females, males	adult	abdomen	Bio-Trace DNA Purification Kit (Eurx, Poland)	NEBNext Ultra II FS DNA Library Prep Kit for Illumina
Cixidia pilatoi	CIXPIL	Achilidae	Bulgaria, Polska Skakavica	42.399014	22.685540	2018-07-18	Adam Stroiński	females, males	adult	bacteriomes	Sherlock AX isolation kit (A&A Biotechnology, Poland)	NEBNext DNA Ultra II
Caliscelis bonelli	CALBON2	Caliscelidae	Italy, Viterbo	42.460431	12.121460	2019-09-04	Dariusz Świerczewski	females, males	adult	abdomen	Bio-Trace DNA Purification Kit (Eurx, Poland)	NEBNext Ultra II FS DNA Library Prep Kit for Illumina
Ommatidiotus longiceps	OMMLONG	Caliscelidae	Bulgaria, Zhelju voevoda	42.591033	26.478188	2018-07-16	Adam Stroiński	females, males	adult	bacteriomes	Sherlock AX isolation kit (A&A Biotechnology, Poland)	NEBNext DNA Ultra II
Cixius nervosus	CIXNER	Cixiidae	Poland, Szczyrk	-	-	2014-07-27	Teresa Szklarzewicz	females	adult	abdomen	Bio-Trace DNA Purification Kit (Eurx, Poland)	NEBNext Ultra II FS DNA Library Prep Kit for Illumina
Hyalesthes luteipes	HYALUT	Cixiidae	Bulgaria, Ajtos	42.720199	27.238184	2018-07-17	Adam Stroiński	females, males	adult	bacteriomes	Sherlock AX isolation kit (A&A Biotechnology, Poland)	NEBNext DNA Ultra II
Pentastira rorida	PENROR	Cixiidae	Bulgaria, Nove Selo	42.097380	24.469293	2018-07-14	Adam Stroiński	females, males	adult	bacteriomes	Sherlock AX isolation kit (A&A Biotechnology, Poland)	NEBNext DNA Ultra II
Asiraca clavicornis	ASICLA	Delphacidae	Bulgaria, Ajtos	42.720199	27.238184	2018-07-17	Adam Stroiński	females	adult	abdomen	Genomic Mini AX Yeast Spin kit (A&A Biotechnology, Poland).	NEBNext DNA Ultra II
Chloriona glauscesens	CHLGLA	Delphacidae	Poland, Puck	54.732017	18.394170	2018-05-31	Adam Stroiński	females, males	adult	abdomen	Sherlock AX isolation kit (A&A Biotechnology, Poland)	NEBNext Ultra II FS DNA Library Prep Kit for Illumina
Conomelus sp.	CONSP.	Delphacidae	Bulgaria, Gorno Kapinovo	41.254813	25.251921	2018-07-15	Adam Stroiński	females, males	adult	abdomen	Genomic Mini AX Yeast Spin kit (A&A Biotechnology, Poland).	NEBNext DNA Ultra II
Dicranotropis hamata	DICHAM	Delphacidae	Bulgaria, Slavyanka	41.416720	23.550235	2018-07-20	Adam Stroiński	females, males	adult	abdomen	Genomic Mini AX Yeast Spin kit (A&A Biotechnology, Poland).	NEBNext DNA Ultra II
Kellisia ribauti	KELRIB1	Delphacidae	Italy, Viterbo	42.460431	12.121460	2019-09-04	Dariusz Świerczewski	females, males	adult	abdomen	Bio-Trace DNA Purification Kit (Eurx, Poland)	NEBNext Ultra II FS DNA Library Prep Kit for Illumina
Notodelphax distincta	NOTDIS	Delphacidae	Polska, Częstochowa, Bagno w Korzonku	50.705537	18.943834	2016-06-27	Dariusz Świerczewski	females	adult	abdomen	Sherlock AX isolation kit (A&A Biotechnology, Poland)	NEBNext Ultra II FS DNA Library Prep Kit for Illumina
Stenocranus major	STEMAJ	Delphacidae	Polska, Krakow	50.02836	19.89918	2017-07-18	Adam Stroiński	females, males	adult	abdomen	Genomic Mini AX Yeast Spin kit (A&A Biotechnology, Poland).	NEBNext DNA Ultra II
Pamendanga sp.	DER2PAMEN	Derbidae	Vietnam: Phia Oac National Parc	22.594389	105.885333	8–12.07.2019	Adam Stroiński	females	adult	abdomen	Bio-Trace DNA Purification Kit (Eurx, Poland)	NEBNext Ultra II FS DNA Library Prep Kit for Illumina
Proutista sp.	DER3PROUT	Derbidae	Vietnam: Phia Oac National Parc	22.594389	105.885333	8–12.07.2019	Adam Stroiński	females	adult	abdomen	Bio-Trace DNA Purification Kit (Eurx, Poland)	NEBNext Ultra II FS DNA Library Prep Kit for Illumina
Malenia bosnica	MALBOS	Derbidae	Bulgaria, Kresna	42.101939	23.111510	2018-07-21	Adam Stroiński	females	adult	abdomen	Bio-Trace DNA Purification Kit (Eurx, Poland)	NEBNext Ultra II FS DNA Library Prep Kit for Illumina
Callodictya kruperi	CALKRU	Dictyopharidae	Bulgaria, Melnik	41.497592	23.428544	2018-07-20	Adam Stroiński	females, males	adult	bacteriomes	Sherlock AX isolation kit (A&A Biotechnology, Poland)	NEBNext DNA Ultra II
Dictyophara europaea	DICEUR	Dictyopharidae	Poland, Bytom	-	-	2016-08-04	Marcin Walczak	females, males	adult	abdomen	Monarch HMW DNA Extraction Kit for Tissue(New England Biolabs)	NEBNext Ultra II FS DNA Library Prep Kit for Illumina
Dictyophara multireticulata	DICMUL	Dictyopharidae	Bulgaria, Polska Skakavica	42.399014	22.685540	2018-07-18	Adam Stroiński	females, males	adult	bacteriomes	Sherlock AX isolation kit (A&A Biotechnology, Poland)	NEBNext DNA Ultra II
Dictyophara pannonica	DICPAN5	Dictyopharidae	Bulgaria, Nove Selo	42.097380	24.469293	2018-07-14	Adam Stroiński	females, males	adult	bacteriomes	Bio-Trace DNA Purification Kit (Eurx, Poland)	NEBNext Ultra II FS DNA Library Prep Kit for Illumina
Parorgerius platypus	PARPLA	Dictyopharidae	Bulgaria, Boboshevo	42.149838	22.979584	2018-07-19	Adam Stroiński	females	adult	abdomen	MagAttract HMW DNA Kit (QIAGEN)	NEBNext Ultra II FS DNA Library Prep Kit for Illumina
Ranissus edirneus	RANEDI	Dictyopharidae	Bulgaria, Boboshevo	42.149838	22.979584	2018-07-19	Adam Stroiński	females, males	adult	abdomen	Monarch HMW DNA Extraction Kit for Tissue(New England Biolabs)	NEBNext Ultra II FS DNA Library Prep Kit for Illumina
Ranissus scytha	RANSCY	Dictyopharidae	Bulgaria, Polska Skakavica	42.399014	22.685540	2018-07-18	Adam Stroiński	females, males	adult	bacteriomes	Sherlock AX isolation kit (A&A Biotechnology, Poland)	NEBNext DNA Ultra II
Metcalfa pruinosa	METPRU	Flatidae	Bulgaria, Sofia	42.683492	23.332853	2018-07-23	Adam Stroiński	females, males	adult	abdomen	Sherlock AX isolation kit (A&A Biotechnology, Poland)	NEBNext Ultra II FS DNA Library Prep Kit for Illumina
Phantia subquadrata	PHASUB	Flatidae	Bulgaria, Nove Selo	42.097380	24.469293	2018-07-14	Adam Stroiński	females, males	adult	abdomen	Sherlock AX isolation kit (A&A Biotechnology, Poland)	NEBNext Ultra II FS DNA Library Prep Kit for Illumina
Pyrops lathburi	PY.01.06A	Fulgoridae	Vietnam	21.384806	105.711917	30-31.06.2019	Adam Stroiński	females, males	adult	bacteriomes	MagAttract HMW DNA Kit (QIAGEN)	NEBNext Ultra II FS DNA Library Prep Kit for Illumina
Pyrops viridirostris	PY.05.01A_B+PY.05.01B_B+PY05.01C_B	Fulgoridae	Vietnam	21.384806	105.711917	30-31.06.2019	Adam Stroiński	females, males	adult	bacteriomes	MagAttract HMW DNA Kit (QIAGEN)	NEBNext Ultra II FS DNA Library Prep Kit for Illumina
Pyrops clavatus	PY.06.01A_B+PY.06.01B_B+PY06.01C_B	Fulgoridae	Vietnam	21.384806	105.711917	30-31.06.2019	Adam Stroiński	females, males	adult	bacteriomes	MagAttract HMW DNA Kit (QIAGEN)	NEBNext Ultra II FS DNA Library Prep Kit for Illumina
Agalmatium flavescens	AGAHAV	Issidae	Italy, Viterbo	42.460431	12.121460	2019-09-04	Dariusz Świerczewski	females, males	adult	abdomen	Bio-Trace DNA Purification Kit (Eurx, Poland)	NEBNext Ultra II FS DNA Library Prep Kit for Illumina
Issus coleoptratus	ISSCOL1	Issidae	Poland, Katowice	-	-	2016-07-01	Marcin Walczak	females	adult	abdomen	Bio-Trace DNA Purification Kit (Eurx, Poland)	NEBNext Ultra II FS DNA Library Prep Kit for Illumina
Mycterodus cuniceps	MYCCUN	Issidae	Bulgaria	-	-	2018-07-01	Ilia Gljonov	females, males	adult	abdomen	Bio-Trace DNA Purification Kit (Eurx, Poland)	NEBNext Ultra II FS DNA Library Prep Kit for Illumina
Scorlupella discolor	SCODIS	Issidae	Bulgaria, Vakareu	42.573072	23.720230	2018-07-13	Adam Stroiński	females, males	adult	bacteriomes	Sherlock AX isolation kit (A&A Biotechnology, Poland)	NEBNext DNA Ultra II
Tshurtshurnella decempunctata	TSHDEC	Issidae	Bulgaria, Ajtos	42.720199	27.238184	2018-07-17	Adam Stroiński	females, males	adult	abdomen	Bio-Trace DNA Purification Kit (Eurx, Poland)	NEBNext Ultra II FS DNA Library Prep Kit for Illumina
Zopherisca tendinosa	ZOPTEN	Issidae	Bulgaria, Polska Skakavica	42.399014	22.685540	2018-07-18	Adam Stroiński	females, males	adult	bacteriomes	Sherlock AX isolation kit (A&A Biotechnology, Poland)	NEBNext DNA Ultra II
Paracorethrura iocnemis	PARIOC	Lophopidae	Vietnam: Phia Oac National Parc	22.594389	105.885333	8–12.07.2019	Adam Stroiński	females	adult	abdomen	Bio-Trace DNA Purification Kit (Eurx, Poland)	NEBNext Ultra II FS DNA Library Prep Kit for Illumina
Meenoplus albosignatus	MEEALB	Meenoplidae	Bulgaria, Stob	42.093631	23.115771	2018-07-21	Adam Stroiński	females, males	adult	bacteriomes	Sherlock AX isolation kit (A&A Biotechnology, Poland)	NEBNext DNA Ultra II
Hagneia kallea	HAGKAL	Ricaniidae	Vietnam: Phia Oac National Parc	22.594389	105.885333	8–12.07.2019	Adam Stroiński	females	adult	abdomen	Bio-Trace DNA Purification Kit (Eurx, Poland)	NEBNext Ultra II FS DNA Library Prep Kit for Illumina
Orosanga japonica	OROJAP	Ricaniidae	Bulgaria, Achtopol	42.098466	27.933426	2019-08-26	Ilia Gljonov	females	adult	abdomen	Bio-Trace DNA Purification Kit (Eurx, Poland)	NEBNext Ultra II FS DNA Library Prep Kit for Illumina
Ricanula unica	RICUNI	Ricaniidae	Vietnam: Phia Oac National Parc	22.594389	105.885333	8–12.07.2019	Adam Stroiński	females	adult	abdomen	Bio-Trace DNA Purification Kit (Eurx, Poland)	NEBNext Ultra II FS DNA Library Prep Kit for Illumina
Tettigometra hexaspina	TETHEX	Tettigometridae	Bulgaria, Nove Selo	42.097380	24.469293	2018-07-14	Adam Stroiński	females, males	adult	abdomen	Sherlock AX isolation kit (A&A Biotechnology, Poland)	NEBNext DNA Ultra II
Tettigometra sulphurea	TETSUL	Tettigometridae	Bulgaria, Boboshevo	42.159564	22.995397	2018-07-19	Adam Stroiński	females, males	adult	bacteriomes	Sherlock AX isolation kit (A&A Biotechnology, Poland)	NEBNext DNA Ultra II
Trypetimorpha occidentalis	TRIOCC	Tropiduchidae	Bulgaria, Harsovo	41.474194	23.392733	2018-07-20	Adam Stroiński	females, males	adult	bacteriomes	Sherlock AX isolation kit (A&A Biotechnology, Poland)	NEBNext DNA Ultra II
